# Supplementary material for: Xenoestrogen concentration in women with endometriosis or leiomyomas: A case-control study
Source: PLoS One. 2024 Jun 4;19(6):e0304766. doi: 10.1371/journal.pone.0304766 (PMC11149880; doi:10.1371/journal.pone.0304766)
Supplement: S1 Table — (XLSX) [file pone.0304766.s001.xlsx]

## Sheet: Table 1 (suplementary)
Main characteristics	Controls (n=76)	Cases (n=76)	p value
Age (years)	36.00 [6.00]	43.00 [10.00]	< 0.001
BMI* (kg/m2)	23.69 [5.65]	23.73 [5.06]	0.275
Underweight (<18,5)	3 (3.95)	2 (2.63)	NA
Normal weight (18,5-24,9)	47 (61.84)	42 (55.26)	NA
Overweight(25-29,9)	19 (25.00)	18 (23.68)	NA
Obesity (>30)	7 (9.21)	14 (18.42)	NA
Pathology
No hormone-dependent pathology	76 (100.00)	-
Leiomyomas	-	49 (64.47)
Endometriosis	-	13 (17.11)
Leiomyomas and endometriosis	-	14 (18.42)
Hormonal contraception (HC)
Ever users of HC	44 (57.89)	41 (53.95)	0.624
Oral contraceptives	36 (47.37)	39 (52.00)	0.887
Transdermal patch	4 (5.26)	2 (2.67)	0.681
Vaginal ring	11 (14.47)	3 (4.00)	0.027
LNG releasing IUD	1 (1.32)	7 (9.33)	0.034
Contraceptive implant	1 (1.22)	1 (1.33)	1
Time of HC use (years)	8.00 [6.50]	5.00 [7.75]	0.214
Parity
Number of children	2 [1.00]	1 [2.00]	< 0.001
Nuliparous	1 (1.32)	32 (42.11)	< 0.001
Age at first childbirth (years)	32.00 [5.00]	30.0 [9.00]	0.003
Postmenopausal	2 (2.63)	4(5.26)	0.681
Current smokers
Yes	4 (5.26)	9 (11.84)	0.147
Years of smoking habit	5.50 [16.50]	23.50 [12.25]	0.033
Number of cigarretes/day	10.00 [9.00]	10.00 [13.50]	0.638
No
Former smokers	33 (43.42)	32 (42.11)	0.870
Years since termination	3.00 [7.00]	8.00 [12.00]	0.001
Never smokers	39 (51.32)	35 (46.05)	0.516
