# Supplementary material for: Xenoestrogen concentration in women with endometriosis or leiomyomas: A case-control study
Source: PLoS One. 2024 Jun 4;19(6):e0304766. doi: 10.1371/journal.pone.0304766 (PMC11149880; doi:10.1371/journal.pone.0304766)
Supplement: S1 Database — (XLSX) [file pone.0304766.s002.xlsx]

## Sheet: DATABASE
Sample weight	TEXBalpha Eeq/g	Age	0control/1case	Surgery	Current condition	Usual weight	Weight now	Size	PMH y/n	PMH especif	Simplified PMH	SH y/n	SH	SH simplified	FH y/n	FH	HC y/n	HC type	HC years	Nr pregnancies	Nr children	Age 1st delivery	Menopause yes/no	HRT y/n	HRT years	Fitotherapy y/n	Fitotherapy years	Smoker y/n	Smoking years	Number of cig	Former smoker y/n	Ex smoker years	Residence	Workplace	Residence simplified	Workplace simplified
0.3	0	33	0	4	0	66	82	174	0	0	0	0	0	0	1	3	1	1	2	2	1	33	0	0	0	0	0	0	0	0	1	8	4	1	2	1
0.31	0	27	0	5	0	64	64	170	0	0	0	0	0	0	0	0	0	0	0	0	0	0	0	0	0	0	0	0	0	0	1	1	31	31	5	5
0.27	0	36	0	4	0	75	84	170	0	0	0	0	0	0	0	0	1	1.4	5	1	1	36	0	0	0	0	0	0	0	0	1	1	1	1	1	1
0.31	0	47	1	1.6	1	60	60	162	0	0	0	0	0	0	1	2	1	1	2	4	1	33	0	0	0	0	0	0	0	0	0	0	16	16	3	3
0.29	0	37	1	2	1	76	76	162	0	0	0	0	0	0	1	2	1	3	1	0	0	0	0	0	0	0	0	0	0	0	0	0	35	35	6	6
0.28	0	35	0	4	0	59	73	160	0	0	0	0	0	0	0	0	1	1	17	1	1	35	0	0	0	0	0	0	0	0	1	8	1	25	1	2
0.32	0	31	1	2	1	73	73	159	0	0	0	0	0	0	0	0	1	4	2	1	1	28	0	0	0	0	0	0	0	0	0	0	25	1	2	1
0.31	0	34	1	6	2	67	67	163	0	0	0	0	0	0	0	0	1	1	2	0	0	0	0	0	0	0	0	0	0	0	0	0	1	1	1	1
0.31	0	40	0	6	0	73	73	170	0	0	0	0	0	0	0	0	1	1, 3	12	0	0		0	0	0	0	0	0	0	0	1	8	1	1	1	1
0.28	0	33	1	5	2	50	50	170	0	0	0	0	0	0	0	0	1	1		0	0	0	0	0	0	0	0	0	0	0	0	0	1	1	1	1
0.27	0	51	1	1.3	1.2	68	68	163	0	0	0	0	0	0	0	0	1	1	10	2	1	28	0	0	0	0	0	1		15	0	0	1	1	1	1
0.3	0	51	1	1,3,7	1	69	69	172	0	0	0	0	0	0	0	0	1	1	3	2	2	25	0	0	0	0	0	0	0	0	0	0	10	1	2	1
0.32	0	31	0	4	0	68	86	159	1	1, 3	1, 2	0	0	0	2	2	1	1	2	1	1	31	0	0	0	0	0	0	0	0	0	0	1	1	1	1
0.28	0	36	1	1.6	1.2	107	107	176	0	0	0	1	1	1	1	1	0	0	0	3	2	25	0	0	0	0	0	1		13	0	0	13	1	2	1
0.27	0	38	1	2	1	48	48	170	0	0	0	1	1	1	0	0	0	0	0	0	0	0	0	0	0	0	0	0	0	0	0	0	1	1	1	1
0.27	0	44	1	2,5,6,7,8	2	60	60	172	0	0	0	1	2	2	1	1	1	1.3	8	0	0	0	0	0	0	0	0	0	0	0	0	0	36	36	6	6
0.29	0	43	1	3	2	60	60	159	0	0	0	1	2	2	0	0	1	1	5	2	2	34	0	0	0	0	0	0	0	0	0	0	1	1	1	1
0.28	0	35	1	2.8	1.2	65	65	166	0	0	0	1	2.4	2.6	2	2	1		10	0	0	0	0	0	0	0	0	0	0	0	0	0	40	40	6	6
0.31	0	36	0	4	0	90	105	166	0	0	0	1	4	6	1	3	0	0	0	1	1	35	0	0	0	0	0	0	0	0	1	4	2	1	2	1
0.28	0	48	1	1	1	67	67	156	0	0	0	1	4	6	0	0	1	1	15	2	2	33	0	0	0	0	0	0	0	0	0	0	1	2	1	2
0.33	0	47	1	1.6	1	62	62	164	0	0	0	1	4	6	1	6	0	0	0	1	1	30	0	0	0	0	0	1	30	10	0	0	2	1	2	1
0.29	0	34	0	4	0	59	70	170	1	19	10	1	5.11	4.8	0	0	1	1		2	2	33	0	0	0	0	0	0	0	0	0	0	55	1	3	1
0.28	0	62	1	1.3	1	66	66	168	1	2	1	1	5.4	6.4	1	4	0	0	0	0	0	0	0	0	0	0	0	0	0	0	1	40	17	17	3	3
0.29	0	47	1	1.3	2	84	84	187	1	4	8	1	5.8	5.4	1	1	0	0	0	0	0	0	0	0	0	0	0	0	0	0	0	0	1	1	1	1
0.28	0	41	0	4	0	48	62	159	0	0	0	1	6	4	0	0	0	0	0	3	1	41	0	0	0	0	0	0	0	0	0	0	4	4	2	2
0.28	0	37	1	4	1		76	162	1	1	1	1	6.8	4.5	0	0	0	0	0	1	1	37	0	0	0	0	0	0	0	0	1	1	38	38	3	3
0.29	0	32	1	2.7	1.2	63	63	170	0	0	0	1	8	5	0	0	1	1	1	0	0	0	0	0	0	0	0	0	0	0	1	10	1	1	1	1
0.33	0	34	0	4	0	52	59	170	1	15	7	1	8	5	0	0	0	0	0	2	2	33	0	0	0	0	0	0	0	0	0	0	1	1	1	1
0.28	0	30	1	2	1	82	82	173	0	0	0	1	9	4	1	1	0	0	0	1	0	0	0	0	0	0	0	0	0	0	0	0	47	47	5	5
0.31	0	41	0	4	0	68	81	161	1	1	1	1	9	4	1	3	1	1	1	2	1	41	0	0	0	0	0	0	0	0	0	0	1	37	1	2
0.27	0	45	0	4	0	79	79	167	1	1	1	1	9	4	0	0	1	1	1	3	1	45	0	0	0	0	0	0	0	0	0	0	10	10	2	2
0.29	0	40	1	4	1	67	83	165	1	13	10	1	10	7	0	0	0	0	0	1	1	40	0	0	0	0	0	0	0	0	0	0	53	1	2	1
0.3	0	45	1	1	1	45	137	166	1	15	10	1	10	7	1	1	1	1	6	0	0	0	0	0	0	0	0	0	0	0	1	28	1	2	1	2
0.28	0	29	0	4	0	64	64	160	0	0	0	1	11	8	0	0	1	3	6	4	2	27	0	0	0	0	0	0	0	0	1	2	13	13	2	2
0.32	0	47	0	4	0	54	54	160	0	0	0	1	11	8	0	0	0	0	0	2	2	35	0	0	0	0	0	0	0	0	0	0	1	1	1	1
0.3	0	38	0	4	0	73	101	164	0	0	0	1	11	8	1	2	1	1.3	2	5	2		0	0	0	0	0	0	0	0	1	2	32	32	6	6
0.31	0	39	0	4	0	65	73	173	0	0	0	1	11	8	0	0	0	0	0	3	2	36	0	0	0	0	0	0	0	0	0	0	15	37	2	2
0.28	0	36	1	1.6	1.2	107	107	176	0	0	0	1	11	8	1	1	0	0	0	3	2	25	0	0	0	0	0	1		13	0	0	13	1	2	1
0.27	0	33	0	4	0	58	77	171	0	0	0	1	11	8	0	0	1	1	5	2	2	32	0	0	0	0	0	0	0	0	1	2	3	1	2	1
0.27	0	50	1	1	1	62	62	159	0	0	0	1	11	8	0	0	1	0	0	3	2	37	0	0	0	0	0	0	0	0	0	0	65	65	4	4
0.28	0	39	0	4	0	72	82	155	0	0	0	1	11.12	8.6	0	0	1	1.5	4	3	3	27	0	0	0	0	0	0	0	0	1	1	34	34	2	2
0.32	0	39	1	2	1	52	52	167	0	0	0	1	11.17	8, 10	0	0	0	0	0	3	2	25	0	0	0	0	0	0	0	0	0	14	24	24	2	2
0.29	0	40	1	1	1	110	110	170	0	0	0	1	13	7	0	0	0	0	0	0	0	0	0	0	0	0	0	1	20	20	0	0	1	1	1	1
0.31	0	35	0	4	0	70	80	162	1	1	1	1	13	7	1	1	0	0	0	1	1	35	0	0	0	0	0	0	0	0	1	18	1	24	1	2
0.32	0	37	1	6	2	75	75	165	1	8	4	1	15	9	0	0	1	1	13	0	0	0	0	0	0	0	0	0	0	0	0	0	1	1	1	1
0.32	0	41	1	4	1	60	69	152	0	0	0	1	16	7	0	0	1	1	7	1	1	41	0	0	0	0	0	0	0	0	0	0	66	66	6	6
0.3	0	38	0	4	0	52	67	157	0	0	0	1	19	12	0	0	0	0	0	2	2	33	0	0	0	0	0	0	0	0	1	20	1	1	1	1
0.32	0	55	1	1.3	1	75	75	158	0	0	0	1	19	12	1	1	0	0	0	6	2	37	0	0	0	0	0	0	0	0	1	25	3	3	3	3
0.31	0	46	1	1.3	1	74	74	168	0	0	0	1	20	12	1	1	1	1	5	0	0	0	0	0	0	0	0	0	0	0	0	0	1	1	1	1
0.29	0	40	1	2	1	52	52	150	0	0	0	1	20	12	0	0	0	0	0	0	0	0	0	0	0	0	0	0	0	0	0	0	41	41	4	4
0.28	0	47	1	1.3	1	62	62	163	0	0	0	1	20	12	0	0	1	1, 2	6	5	2	28	0	0	0	0	0	0	0	0	0	0	1	1	1	1
0.3	0	34	1	5	2	90	90	170	0	0	0	1	20	12	1	4	0	0	0	0	0	0	0	0	0	0	0	0	0	0	1	2	2	1	2	1
0.27	0	43	1	1,8,6	1	56	56	154	0	0	0	1	20	12	1	1	1	1	1	1	1		0	0	0	0	0	0	1	10		0	4	2	2	2
0.31	0	45	0	4	0	64	73	165	0	0	0	1	23	12	0	0	1	1	6	1	1	45	0	0	0	0	0	0	0	0	0	0	1	1	1	1
0.28	0	39	1	4	1	55	83	164	1	1	1	1	1, 20	1, 12	1	1	0	0	0	1	1	39	0	0	0	0	0	0	0	0	0	0	64	64	6	6
0.3	0	37	1	1	1	75	75	156	0	0	0	1	1, 9,20	1, 4,12	0	0	1	1.5	17	4	3	33	0	0	0	0	0	1		1	0	0	1	1	1	1
0.3	0	45	1	1.3	1.2	67	67	175	0	0	0	1	10, 11, 23	8, 7, 12	1	1	1	1	11	1	1	33	0	0	0	0	0	0	0	0	1	13	26	26	2	2
0.29	0	41	1	2	1	58	58	168	0	0	0	1	10, 20	7, 12	1	1	1	1.4	8	0	0	0	0	0	0	0	0	0	0	0	1	6	25	1	2	1
0.3	0	40	0	4	0	85	104	164	0	0	0	1	11, 18,9	8, 11,4	0	0	1	1	3	3	2	33	0	0	0	0	0	1	22	4	0	0	3	1	2	1
0.33	0	37	0	4	0	91	95	163	0	0	0	1	11, 4	8, 6	0	0	0	0	0	3	3		0	0	0	0	0	0	0	0	0	0	9	9	3	3
0.31	0	38	0	4	0	64	78	155	0	0	0	1	11,4,8	8,5,6	0	0	0	0	0	4	3	24	0	0	0	0	0	0	0	0	1	1	1	2	1	2
0.28	0	56	1	1	1	60	60	164	1	18	10	1	12, 20	12, 6	1	2	0	0	0	3	3	32	1	0	0	1	3	1		7	0	0	2	3	2	3
0.29	0	35	1	5	2	60	60	170	1	17	3	1	18, 24	11, 4	0	0	0	0	0	0	0	0	0	0	0	0	0	0	0	0	0	0	1	1	1	1
0.32	0	48	1	1,3,7	1.2	78	78	160	0	0	0	1	2, 20	2, 12	0	0	1	1,2,3,4	30	0	0	0	1	0	0	0	0	1	28	5	0	0	6	6	2	2
0.29	0	38	0	4	0	67	80	177	0	0	0	1	4, 20, 23	6, 12	0	0	0	0	0	4	3	32	0	0	0	0	0	0	0	0	0	0	1	1	1	1
0.29	0	38	0	4	0	63	78	160	0	0	0	1	4, 9	6, 4	1	1	1	1.4	3	3	2	33	0	0	0	0	0	0	0	0	1	15	1	1	1	1
0.3	0	38	0	4	0	75	85	175	1	6	4	1	6, 19	4, 12	0	0	1	1	10	3	1	38	0	0	0	0	0	0	0	0	0	0	1	1	1	1
0.32	0	39	0	4	0	60	73	165	1	0	0	1	9, 11	8.4	0	0	1	1	1	4	2	37	0	0	0	0	0	0	0	0	0	0	15	1	2	1
0.3	0	41	1	2.6	1.2	88	88	177
0.28	5.85119e-13	35	0	4	0	48	67	165	0	0	0	1	23.17	10, 12	0	0	0	0	0	2	1	35	0	0	0	0	0	0	0	0	1	1	6	7	2	2
0.31	1.16129e-12	44	0	8	0	56	56	166	0	0	0	1	10, 22	10, 4	1	1	1	1	25	0	0	0	0	0	0	0	0	0	0	0	0	0	24	1	2	1
0.3	1.16667e-12	30	0	4	0	62	72	152	0	0	0	0	0	0	0	0	1	1	1	1	1	30	0	0	0	0	0	0	0	0	0	0	1	1	1	1
0.32	1.31406e-12	33	0	4	0	63	75	156	1	1	1	1	11, 10	8, 7	0	0	0	0	0	2	2	29	0	0	0	0	0	0	0	0	0	0	10	1	2	1
0.31	1.3629e-12	44	1	1.3	2	68	68	168	0	0	0	1	10.18	7.11	0	0	0	0	0	4	3	25	0	0	0	0	0	0	0	0	1	5	59	59	6	6
0.27	1.37037e-12	34	0	3	0	82	82	169	1	20, 3	5, 2	1	3	3	0	0	1	5	15	1	1	33	0	0	0	0	0	0	0	0	1	5	71	71	6	6
0.27	1.37037e-12	60	1	1.3	1	80	80	166	1	24.25	3	1	10,12,18,21	7,6,11	0	0	0	0	0	3	3	25	1	0	0	0	0	0	0	0	0	0	69	69	5	5
0.3	1.41667e-12	39	1	2,5,6	1.2	76	76	174	0	0	0	0	0	0	0	0	1		3	0	0	0	0	0	0	0	0	0	0	0	0	0	1	1	1	1
0.33	1.44394e-12	33	0	4	0	62	83	158	0	0	0	1	11	8	0	0	1	1	5	4	1	28	0	0	0	0	0	0	0	0	0	0	49	49	3	3
0.29	1.4569e-12	37	0	4	0	51	62	156	1	13	10	1	9	4	0	0	1	3	10	2	1	37	0	0	0	0	0	0	0	0	0	0	1	1	1	1
0.33	1.48485e-12	32	0	4	0	58	78.5	176	1	1	1	0	0	0	0	0	0	0	0	1	1	32	0	0	0	0	0	0	0	0	1	1	6	1	2	1
0.33	1.48485e-12	28	0	4	0	75		179	0	0	0	1	17	10	0	0	0	0	0	1	1	28	0	0	0	0	0	0	0	0	1	1	21	21	2	2
0.32	1.4875e-12	43	1	1.5	1.2	70	70	166	0	0	0	1	1.8	1.5	1		1	1	10	1	1		0	0	0	0	0	1		1	0	0	62	62	6	6
0.32	1.48906e-12	44	1	1.3	1	65	65	172	0	0	0	1	1	1	0	0	0	0	0	0	0	0	0	0	0	0	0	0	0	0	0	0	1	1	1	1
0.32	1.48906e-12	43	1	8	1.2	52	52	150	1	1.2	1.6	1	7,1,8	4,1,5	0	0	1	1	4	0	0	0	0	0	0	0	0	0	0	0	1	4	70	7	6	2
0.28	1.50893e-12	43	0	4	0	52	63	162	1	3	2	1	11	8	0	0	0	0	0	3	2	36	0	0	0	0	0	0	0	0	1	15	1	1	1	1
0.27	1.52778e-12	52	1	1.3	1.2	82	82	159	1	1	1	1	5, 12	4, 6	0	0	0	0	0	1	1	21	0	0	0	0	0	0	0	0	1	15	6	6	2	2
0.32	1.53125e-12	39	0	4	0	60	74	152	1	13	10	1	11, 20	8, 12	0	0	1	1.3	3	2	2	35	0	0	0	0	0	0	0	0	0	0	4	4	2	2
0.32	1.53125e-12	37	0	4	0	88	90	168	0	0	0	1	11,10,13	8.7	0	0	0	0	0	7	2	30	0	0	0	0	0	0	0	0	0	0	50	50	4	4
0.31	1.53387e-12	44	1	3.7	2	81	81	175	1	2	1	1	2, 23	2, 12	0	0	0	0	0	3	2	30	0	0	0	0	0	0	0	0	0	0	28	1	2	1
0.31	1.53548e-12	39	1	2.5	1.2	48	48	167	1	4	4	1	2	2	0	0	1	1	5	0	0	0	0	0	0	0	0	0	0	0	0	0	50	50	4	4
0.31	1.54839e-12	37	0	4	0	60	64	161	0	0	0	1	11	8	0	0	0	0	0	3	3	29	0	0	0	0	0	0	0	0	1	5	1	1	1	1
0.27	1.56481e-12	43	1	1	1	83	83	166	0	0	0	1	1	1	1	3	1	1	5	2	2	38	0	0	0	0	0	0	0	0	1	2	1	1	1	1
0.3	1.58333e-12	36	1	4	1	62	72	168	1	1	1	1	13	7	0	0	1	1	3	1	1	36	0	0	0	0	0	0	0	0	0	0	1	1	1	1
0.3	1.58333e-12	38	1	4	1.2	64	75	160	1	2	1	1	1,2,5	1,2,4	0	0	1	1.3	5	3	1	38	0	0	0	0	0	0	0	0	1	3	14	1	2	1
0.28	1.69643e-12	41	1	1.6	1	56	56	160	1	14	10	1	8, 10	5.7	1	1	1	1.4	20	5	2	29	0	0	0	0	0	0	0	0	1	20	1	1	1	1
0.27	1.75e-12	46	1	1	1	49	49	159	0	0	0	1	4,1, 10, 11, 17,18	6,1, 7, 8, 10,11	0	0	1	1.4	10	2	2	28	0	0	0	0	0	0	0	0	0	0	44	1	4	1
0.27	1.75926e-12	36	1	2	1	61	61	173	0	0	0	1	4.11	6.8	1	1	0	0	0	1	1	35	0	0	0	0	0	0	0	0	0	0	35	35	6	6
0.27	1.75926e-12	36	0	4	0	58	68	173	1	2	1	1	20	12	1	1	0	0	0	1	1	36	0	0	0	0	0	0	0	0	1	8	1	1	1	1
0.31	2.01613e-12	53	1	1.6	1	64	64	157	0	0	0	0	0	0	0	0	0	0	0	2	2	20	0	0	0	0	0	0	0	0	1	30	1	1	1	1
0.33	2.12121e-12	31	0	4	0	42	57	164	0	0	0	1	19, 20	12	0	0	1	1	12	1	1	31	0	0	0	0	0	0	0	0	0	0	4	4	2	2
0.32	2.1875e-12	37	0	4	0	68	90	163	1	10	8	1	20	12	1	1	1	1	10	2	1	37	0	0	0	0	0	1		5	0	0	1	1	1	1
0.31	2.25806e-12	39	0	4	0	71	77	169	0	0	0	1	11	8	0	0	1	1	9	4	3	29	0	0	0	0	0	0	0	0	0	0	2	2	2	2
0.3	2.33333e-12	69	0	5	0	78	78	166	1	3	2	1	3	3	1	1	0	0	0	2	2	24	1	0	0	0	0	0	0	0	0	0	16	16	3	3
0.3	2.33333e-12	32	0	4	0	68	84	163	0	0	0	1	17	10	0	0	1	1.3	11	1	1	31	0	0	0	0	0	1	10	10	0	0	1	1	1	1
0.3	2.36667e-12	30	0	4	0	57	67	160	0	0	0	1	11	8	0	0	0	0	0	2	2	27	0	0	0	0	0	0	0	0	1	1	2	24	2	2
0.28	2.5e-12	52	1	1.3	1	55	55	159	1	2	2	1	1	1	1	1	0	0	0	0	0	0	0	0	0	0	0	0	0	0	0	0	2	1	2	1
0.28	2.5e-12	37	1	6	2	66	66	67	0	0	0	1	2	2	0	0	1	1	8	0	0	0	0	0	0	0	0	0	0	0	1	3	10	5	2	5
0.28	2.5e-12	36	0	4	0	77	97	175	0	0	0	1	11	8	1	1	1	1	13	2	2	34	0	0	0	0	0	0	0	0	0	0	42	1	2	1
0.28	2.5e-12	39	0	4	0	75	86	178	1	1	1	1	11, 9	8, 4	0	0	1	1	12	3	3	32	0	0	0	0	0	0	0	0	1	8	8	48	2	2
0.28	2.5e-12	41	0	4	0	52	63	167	0	0	0	1	19, 11, 20	8, 12	0	0	1	1	3	4	2	37	0	0	0	0	0	0	0	0	0	0	1	1	1	1
0.28	2.51786e-12	33	0	4	0	87	97	164	0	0	0	1	8	5	0	0	1	1	7	2	2	31	0	0	0	0	0	0	0	0	1	1	1	1	1	1
0.27	2.59259e-12	37	0	4	0	60	76	162	0	0	0	1	11,19, 13	8,12, 7	0	0	0	0	0	2	2	32	0	0	0	0	0	0	0	0	0	0	1	1	1	1
0.27	2.61111e-12	44	1	1,6,8	1	96	96	166	1	13	10	1	13	7	0	0	0	0	0	0	0	27	0	0	0	0	0	0	0	0	1	1	14	14	2	2
0.27	2.62963e-12	39	0	4	0	49	61	153	0	0	0	1	20	12	0	0	1	1	16	2	2	33	0	0	0	0	0	0	0	0	1	9	55	68	2	3
0.33	2.72727e-12	38	0	6	0	60	60	165	0	0	0	0	0	0	0	0	1	1	10	1	1	36	0	0	0	0	0	0	0	0	0	0	1	3	1	2
0.32	2.8125e-12	51	1	1.3	1.2	56	56	159	1	2	1	1	2.11	2.8	1	3	0	0	0	2	2	30	0	0	0	0	0	0	0	0	1	22	67	67	6	6
0.3	2.83333e-12	52	1	1.6	1	85	85	160	0	0	0	1	4.1	6.1	0	0	0	0	0	2	2	26	0	0	0	0	0	0	0	0	0	0	65	65	4	4
0.3	3e-12	35	1	1.6	1	60	60	167	0	0	0	1	19	12	0	0	0	0	0	0	0	0	0	0	0	0	0	0	0	0	0	0	53	1	2	1
0.29	3.05e-12	42	1	4	1	59	72	172	1	1	1	1	1,2, 21	1,2, 12	0	0	0	0	0	6	3	36	0	0	0	0	0	0	0	0	1	6	2	20	2	2
0.27	3.14815e-12	33	1	2	1	66	66	175	0	0	0	1	4	6	1	1	0	0	0	0	0	0	0	0	0	0	0	1	15	3	0	0	34	6	2	2
0.29	3.17241e-12	44	1	1.8	2	70	70	163	1	PTI	10	1	2	2	1	1.2	1	1	3	0	0	0	0	0	0	0	0	0	0	0	1	8	39	39	6	6
0.28	3.21429e-12	41	1	4	1	57	62	160	1	13	10	1	1	1	0	0	1	1	4	2	2	38	0	0	0	0	0	0	0	0	1	8	1	1	1	1
0.28	3.21429e-12	43	1	1.3	2	55	55	160	1	13, 4	10, 8	1	2, 7, 11, 14	2, 8	0	0	1	1.5	5	1	1	33	0	0	0	0	0	0	0	0	0	0	12	12	2	2
0.27	3.33333e-12	33	0	4	0	55	75	176	0	0	0	1	4	6	0	0	1	1	10	1	1	33	0	0	0	0	0	0	0	0	1	6	1	1	1	1
0.27	3.33333e-12	36	0	4	0	51	63	165	1	11	1	1	17	10	0	0	0	0	0	2	2	30	0	0	0	0	0	0	0	0	0	0	1	1	1	1
0.27	3.38889e-12	50	0	1	0	56	56	161	1	13	10	1	21	11	1	3, 5	1	1.4	25	2	2	31	0	0	0	0	0	0	0	0	1	2	1	1	1	1
0.27	3.42593e-12	40	1	2.5	1	64	64	165	0	0	0	0	0	0	0	0	0	0	0	0	0	0	0	0	0	0	0	0	0	0	1	15	10	1	2	1
0.3	3.5e-12	40	1	6	1	64	64	164	0	0	0	0	0	0	1	3	1	1	2	1	1	37	0	0	0	0	0	1	27	3	0	0	1	1	1	1
0.33	3.73485e-12	57	1	1.3	1	75	75	155	0	0	0	1	20	12	0	0	0	0	0	2	2		1	0	0	1	3	0	0	0	1		1	1	1	1
0.33	3.78788e-12	45	1	1.6	1	45	60	160	0	0	0	0	0	0	0	0	1	1	3	2	2	30	0	0	0	0	0	1	28	4	0	0	13	1	2	1
0.33	3.83333e-12	48	0	8	0	53	53	162	0	0	0	0	0	0	0	0	1	1	5	2	2	32	0	0	0	0	0	0	0	0	0	0	1	1	1	1
0.33	3.86364e-12	54	1	1.3	1	60	60	165	0	0	0	1	10	7	0	0	0	0	0	2	2	29	0	0	0	0	0	0	0	0	0	0	50	50	4	4
0.31	3.87903e-12	38	1	1.3	1.2	60	60	167	0	0	0	1	2	2	0	0	0	0	0	0	0	0	0	0	0	0	0	0	0	0	0	0	15	15	2	2
0.32	3.90625e-12	44	1	1.3	1	63	63	156	1	10	8	1	11	8	1	1	1	4	1	2	2	33	0	0	0	0	0	0	0	0	0	0	27	1	2	1
0.32	3.90625e-12	35	1	2	1	80	80	155	1	13	10	1	11, 9	4.8	1	1	1	1.4	10	1	1	28	0	0	0	0	0	0	0	0	1	2	1	1	1	1
0.32	3.95313e-12	43	0	4	0	78	85	153	0	0	0	1	9	4	0	0	0	0	0	2	2	41	0	0	0	0	0	0	0	0	0	0	63	63	6	6
0.31	4.09677e-12	52	1	1.3	1	77	77	170	0	0	0	1	20	12	1	1	1	1	14	3	2	24	0	0	0	0	0	0	0	0	1	25	20	20	2	2
0.3	4.16667e-12	36	0	4	0	98	109	173	1	15	7	1	20	12	0	0	0	0	0	2	2	31	0	0	0	0	0	0	0	0	1	6	16	16	3	3
0.31	4.43548e-12	33	0	4	0		63	167	0	0	0	1	11, 17	8, 10	0	0				4	2	31	0	0	0	0	0	0	0	0	1	1	28	1	2	1
0.28	4.46429e-12	41	0	4	0	52	65	165	0	0	0	1	11	8	0	0	0	0	0	2	2	40	0	0	0	0	0	0	0	0	0	0	1	1	1	1
0.28	4.46429e-12	47	1	7.8	2	53	53	160	1	15	7	1	25	4	1	2	0	0	0	0	0	0	0	0	0	0	0	0	0	0	0	0	2	11	2	2
0.28	4.51786e-12	39	0	4	0	62	71	160	1	1	1	1	11	8	0	0	1	1	3	3	2	33	0	0	0	0	0	0	0	0	1	8	1	15	1	2
0.31	4.55645e-12	39	0	4	0	71	86	155	1	16	1	1	11, 9	8, 4	1	1	0	0	0	6	2	36	0	0	0	0	0	0	0	0	0	0	13	13	2	2
0.29	4.60345e-12	40	1	2	1	56	56	167	0	0	0	1	4.6	4.6	0	0	1	1	1	1	1	30	0	0	0	0	0	0	0	0	0	0	56	1	2	1
0.27	4.62963e-12	47	1	1,6,8	1	82	82	156	0	0	0	0	0	0	0	0	0	0	0	0	0	0	0	0	0	0	0	0	0	0	1	3	1	2	1	2
0.3	4.62963e-12	38	1	6	2	77	77	156	1	1	1	1	1	1	1	1	0	0	0	0	0	0	0	0	0	0	0	0	0	0	1	6	10	1	2	1
0.27	4.62963e-12	52	1	1.3	1	78	78	165	1	1.27	1.2	1	3	3	1	1.3	1	1.4	22	1	1	18	0	0	0	0	0	0	0	0	0	0	1	1	1	1
0.27	4.62963e-12	49	1	1.6	1	75	75	168	0	0	0	1	6	4	1	1	0	0	0	5	3	28	0	0	0	0	0	0	0	0	1	9	19	1	2	1
0.32	4.62963e-12	47	1	2,3,10	1	56	56	159	1	2	2	1	4,7,11	6,4,8	1	1	0	0	0	3	3	23	0	0	0	0	0	0	0	0	0	0	69	69	5	5
0.28	4.82143e-12	39	1	2.5	1.2	62	62	167	1	1	1	1	18	11	1	3	1	1	12	3	0	0	0	0	0	0	0	0	0	0	1	5	28	1	2	1
0.27	4.85185e-12	39	0	4	0		71	164	0	0	0	1	11.18	8.11	1	1	1	1	14	3	2	36	0	0	0	0	0	0	0	0	1	6	1	1	1	1
0.27	4.90741e-12	56	1	1.6	1	59	59	165	0	0	0	0	0	0	1	1	0	0	0	0	0	0	0	0	0	0	0	1	40	10	0	0	1	1	1	1
0.27	4.96296e-12	29	0	4	0	70	88	157	0	0	0	0	0	0	0	0	1	1.3	10	1	1	29	0	0	0	0	0	0	0	0	1	1	1	1	1	1
0.32	5.07407e-12	28	0	4	0	49	57.5	163	0	0	0	0	0	0	0	0	1	1	10	1	1	28	0	0	0	0	0	0	0	0	0	0	50	1	4	1
0.33	5.10985e-12	39	0	4	0	60	68	159	0	0	0	1	23	12	1	2	0	0	0	3	3	32	0	0	0	0	0	0	0	0	1	1	15	21	2	2
0.3	5.20833e-12	37	0	4	0	58	70	158	0	0	0	1	11.4	8.4	0	0	1	1	3	3	3	28	0	0	0	0	0	0	0	0	0	0	58	58	3	3
0.29	5.34483e-12	44	1	1	1.2	73	73	165	0	0	0	0	0	0	1	3	0	0	0	0	0	0	0	0	0	0	0	0	0	0	0	0	1	1	1	1
0.33	5.39015e-12	49	1	2	1	63	63	164	0	0	0	1	10	7	1	1	0	0	0	3	3	34	0	0	0	0	0	0	0	0	0	0	1	1	1	1
0.3	5.41667e-12	50	1	1.6	1	59	59	174	0	0	0	1	21	12	1	1	0	0	0	2	2	25	0	0	0	0	0	0	0	0	1	18	70	70	6	6
0.28	5.58929e-12	36	0	4	0	67	82	162	0	0	0	1	9	4	1	3	1	1	20	2	1	36	0	0	0	0	0	0	0	0	0	0	39	39	6	6
0.33	5.62121e-12	35	0	4	0	74	72	158	0	0	0	1	11	8	0	0	0	0	0	4	2	29	0	0	0	0	0	0	0	0	1	3	1	1	1	1
0.29	5.72414e-12	31	0	4	0	59	77	156	1	6	4	1	11	8	0	0	1	1.3	10	2	2	28	0	0	0	0	0	0	0	0	1	5	16	1	3	1
0.31	5.72581e-12	39	0	4	0	63	75	163	1	13	10	1	11	8	1	1	1	1.2	9	4	1	30	0	0	0	0	0	0	0	0	0	0	1	1	1	1
0.27	5.78704e-12	41	0	4	0	52	70	169	0	0	0	1	11.4	8.6	1	1	1	1.3	7	3	2	38	0	0	0	0	0	0	0	0	1	3	10	10	2	2
0.3	5.85e-12	39	1	2	1	51	51	160	0	0	0	1	10, 11	7, 8	0	0	1	1	3	1	1	39	0	0	0	0	0	0	0	0	0	0	1	1	1	1
0.29	5.88793e-12	37	0	1	0	53	62	159	0	0	0	1	11, 10	8.7	0	0	1	2	4	2	2	34	0	0	0	0	0	0	0	0	1	7	19	2	2	2
0.27	5.92593e-12	35	0	4	0	61	70	165	0	0	0	1	4,10,13	6.7	0	0	0	0	0	1	1	35	0	0	0	0	0	0	0	0	0	0	1	1	1	1
0.27	5.94444e-12	38	1	2	1	69	69	165	1	13	10	0	0	0	1	1	1	1	10	1	1	35	0	0	0	0	0	0	0	0	0	0	4	4	2	2
0.27	5.96296e-12	38	1	2	1	60	60	170	0	0	0	1	18	11	0	0	0	0	0	0	0	0	0	0	0	0	0	0	0	0	0	0	1	1	1	1
0.29	6.03448e-12	36	0	4	0	59	75	155	1	15	10	0	0	0	0	0	1	1	6	1	1	36	0	0	0	0	0	0	0	0	0	0	1	1	1	1
0.3	6.18333e-12	42	1	2	1	85	85	160	0	0	0	1	20	12	0	0	1	1	3	0	0	0	0	0	0	0	0	0	0	0	0	0	2	1	2	1
0.27	6.25926e-12	40	1	2	1	60	60	167	1	26	10	0	0	0	0	0	0	0	0	0	0	0	0	0	0	0	0	0	0	0	0	0	25	25	2	2
0.28	6.46429e-12	54	0	1.3	0	60	60	157	1	7	10	1	11, 19	8, 12	0	0	0	0	0	2	2	34	0	0	0	0	0	0	0	0	0	0	2	1	2	1
0.31	6.6129e-12	33	0	4	0	63	80	168	0	0	0	0	0	0	0	0	1	3	10	1	1	33	0	0	0	0	0	0	0	0	1	13	1	1	1	1
0.3	6.625e-12	34	0	4	0	67	73	160	0	0	0	1	11.18	8.11	1	1	1	3	7	3	3	29	0	0	0	0	0	0	0	0	0	0	1	1	1	1
0.3	6.63839e-12	39	1	2	1	65	65	165	0	0	0	0	0	0	0	0	1	1	4	0	0	0	0	0	0	0	0	0	0	0	0	0	7	1	2	1
0.28	6.79464e-12	53	1	5	2	80	80	165	1	13	10	1	6	4	0	0	1	1	11	0	0	0	0	0	0	0	0	0	0	0	1	14	1	1	1	1
0.27	6.87963e-12	32	0	4	0	69	81	167	1	12	1	0	0	0	0	0	0	0	0	2	2	29	0	0	0	0	0	0	0	0	0	0	6	2	2	2
0.27	6.94444e-12	58	1	1.3	1	77	77		0	0	0	1	12	6	0	0	1	1.4		2	2	21	1	0	0	0	0	0	0	0	1	2	1	1	1	1
0.27	6.96759e-12	37	1	2	1	60	60	160	0	0	0	1	4	6	1	1	1	1	1	0	0	0	0	0	0	0	0	0	0	0	0	0	4	1	4	1
0.27	7.00926e-12	47	1	1	1	50	50	158	1	1.3	1.2	0	0	0	0	0	1	1	1	1	1	32	0	0	0	0	0	1	18	20	0	0	1	1	1	1
0.33	7.24242e-12	37	0	4	0	59	74	175	1	1	1	0	0	0	0	0	0	0	0	1	1	37	0	0	0	0	0	0	0	0	1	1	1	11	1	2
0.29	7.32759e-12	44	1	1.3	1	83	83	165	0	0	0	0	0	0	1	1	0	0	0	0	0	0	0	0	0	0	0	1	28	35	0	0	46	46	5	5
0.33	7.59091e-12	34	0	4	0	58	71	160	1	10	8	1	20	12	0	0	0	0	0	1	1	34	0	0	0	0	0	0	0	0	0	0	1	3	1	2
0.28	7.85714e-12	43	1	1.6	1.2	63	63	172	1	1, 5	1, 9	1	10	7	1	3	1	1	3	0	0	0	0	0	0	0	0	0	0	0	0	0	33	33	5	5
0.3	7.91667e-12	55	1	1.3	1	105	105	169	1	20	5	1	3.5	3.4	0	0	0	0	0	4	1		0	0	0	0	0	0	0	0	1	13	18	18	3	3
0.31	8.03226e-12	32	0	4	0	67	90	157	0	0	0	1	16	7	0	0	1	2	3	1	1	32	0	0	0	0	0	0	0	0	1	3	49	49	3	3
0.28	8.03571e-12	37	1	5,6,8	2	57	57	166	0	0	0	1	2	2	0	0	1	1	5	0	0	0	0	0	0	0	0	0	0	0	0	0	1	1	1	1
0.29	8.18966e-12	38	0	4	0	57	67	169	1	3	2	1	3	3	0	0	1	1	6	2	2	30	0	0	0	0	0	0	0	0	0	0	1	1	1	1
0.29	8.18966e-12	69	1	1.3	1	95	95	163	1	5,2, 15	1,9,7	1	12	6	1	3	0	0	0	4	2	31	1	1	4	1	3	0	0	0	1	15	43	43	4	4
0.29	8.2069e-12	36	0	4	0	72	109	170	1	13	10	0	0	0	0	0	0	0	0	1	1	36	0	0	0	0	0	0	0	0	1	10	4	1	2	1
0.29	8.2931e-12	36	1	2	1	58	58		0	0	0	1	1	1						1	0	0	0	0	0	0	0	0	0	0	0	0	29	29	6	6
0.31	8.3871e-12	45	0	4	0	53	73	163	0	0	0	0	0	0	0	0	0	0	0	1	1	45	0	0	0	0	0	0	0	0	1	20	24	20	2	2
0.27	8.82407e-12	36	1	5	2	63	63	167	0	0	0	1	8, 13	5.7	0	0	1	1	12	0	0	0	0	0	0	0	0	0	0	0	0	0	1	61	1	2
0.28	9.64286e-12	36	0	4	0	79	91	164	1	1	1	1	11	8						2	2	35	0	0	0	0	0	0	0	0
0.33	1.07727e-11	42	1	1	1	61	61	160	0	0	0	1	8	5	0	0	0	0	0	0	0	0	0	0	0	0	0	1	20	13	0	0	54	54	6	6
0.31	1.1371e-11	40	0	4	0	52	75	160	0	0	0	1	11,9, 23	8,4, 12	1	1	0	0	0	2	2	35	0	0	0	0	0	1	20	10	0	0	1	1	1	1
0.27	1.14815e-11	40	1	6	2	67	83	165	1	2	1	1	2	2	0	0	1	1,2,3,4	30	3	3	26	0	0	0	0	0	0	0	0	1	3	51	51	3	3
0.31	1.16129e-11	40	1	1.3	1.2	67	67	164	0	0	0	0	0	0	0	0	0	0	0	2	2	28	0	0	0	0	0	0	0	0	0	0	5	1	2	1
0.31	1.20968e-11	55	1	1.3	1	75	75	155	1	5	9	1	4,20,23	6.12	0	0	1	1	15	4	3	24	0	0	0	0	0	0	0	0	1	5	71	71	6	6
0.28	1.26786e-11	35	0	4	0	95	103	170	0	0	0	1	20	12	0	0	1	1	16	3	2	35	0	0	0	0	0	0	0	0	0	0	1	1	1	1
0.27	1.31481e-11	47	1	1	1	70	70	163	0	0	0	1	18	11	1	1	1	1	2	5	2	29	0	0	0	0	0	0	0	0	0	0	44	44	4	4
0.29	1.34483e-11	30	0	4	0	53	66	170	0	0	0	0	0	0	0	0	1	1	2	1	1	30	0	0	0	0	0	0	0	0	1	1	1	1	1	1
0.31	1.46935e-11	49	1	3.7	2	81	81	175	1	21	1	0	0	0	0	0	1	1	20	3	3	32	0	0	0	0	0	0	0	0	1	17	1	1	1	1
0.32	1.48438e-11	46	1	1.3	1.2	80	80	162	1	4	8	1	10, 11	7, 8	1	1	1	1	11	1	1	30	0	0	0	0	0	0	0	0	1	11	1	1	1	1
0.29	1.56897e-11	35	0	4	0	73	81	165	1	22	2	1	11, 4,13	8, 6,7	0	0	1	3	6	2	2	32	0	0	0	0	0	0	0	0	1	10	22	30,1, 16	2	1
0.31	2.04839e-11	31	0	4	0	60	74	165	0	0	0	0	0	0	0	0	1	2	1	1	1	31	0	0	0	0	0	0	0	0	1	1	18	18	3	3
0.28	2.25e-11	38	0	4	0	96	102	159	1	13	10	1	12	6	1	1	0	0	0	3	2	34	0	0	0	0	0	0	0	0	0	0	55	1	2	1
0.29	2.25862e-11	43	1	1.3	1	65	65	166	0	0	0	1	9	4			1	1	5	0	0	0	0	0	0	0	0	0	0	0	1	15	52	52	3	3
0.29	2.25862e-11	43	1	1.3	1	65	65	166	0	0	0	1	9	4			1	1	5	0	0	0	0	0	0	0	0	0	0	0	1	15	52	52	6	6
0.33	2.43939e-11	45	0	4	0	68	78	167	0	0	0	1	14	4	0	0	1	1	5	1	1	45	0	0	0	0	0	0	0	0	0	0	1	1	1	1
0.27	2.5e-11	54	0	3	0	68	68	170	1.2	3, 20	2.5	1	7	4	1	4	0	0	0	1	1	21	1	0	0	0	0	0	0	0	0	0	14	14	2	2
0.29	2.77586e-11	39	1	1.3	2	62	62		0	0	0	1	2, 19	2, 12	0	0	1	1,2,3	10	1	1	36	0	0	0	0	0	0	0	0	0	0	57	57	6	6
0.28	3.05357e-11	43	0	4	0	74	89	170	1	23	3	1	10, 11	7.8	0	0	1	1.3	7	2	2	29	0	0	0	0	0	0	0	0	0	0	3	3	2	2
0.28	3.07143e-11	26	0	4	0	80	90	163	0	0	0	1	20	12	1	2	1	1.3	7	1	1	26	0	0	0	0	0	0	0	0	1	1	45	45	5	5
0.3	3.12667e-11	31	1	2	1.2	72	72	168	0	0	0	0	0	0	1	1	1	1	3	0	0	0	0	0	0	0	0	1	15	10	0	0	10	1	2	1
0.29	3.18319e-11	36	0	4	0	68	91	165	0	0	0	1	11.19	8.12	0	0				3	2	34	0	0	0	0	0	0
0.29	3.7069e-11	33	0	4	0	82	82	167	0	0	0	0	0	0	0	0	0	0	0	1	1	33	0	0	0	0	0	0	0	0	0	0	1	1	1	1
0.29	3.90948e-11	37	0	4	0	54	65	158	0	0	0	1	11	8	0	0	1	1	2	2	2	35	0	0	0	0	0	0	0	0	0	0	2	11	2	2
0.32	5.41016e-11	40	0	4	0	52	67	160	0	0	0	1	5, 9	4	0	0	1	1	1	2	1	40	0	0	0	0	0	1	1	17	0	0	1	1	1	1
0.32	6.40625e-11	30	0	4	0	61		167	0	0	0	0	0	0	0	0	1	1	9	1	1	30	0	0	0	0	0	0	0	0	1	1	1	1	1	1
